# Supplementary material for: Effectiveness of a Brief Lifestyle Intervention in the Prenatal Care Setting to Prevent Excessive Gestational Weight Gain and Improve Maternal and Infant Health Outcomes
Source: Int J Environ Res Public Health. 2022 May 11;19(10):5863. doi: 10.3390/ijerph19105863 (PMC9141141; doi:10.3390/ijerph19105863)
Supplement: Supplementary file 1 [file ijerph-19-05863-s001.zip]

Archive with 1 entries (1 files):
- ijerph-1673079-supplementary.pdf
